# Supplementary material for: One new species of Drapetisca Menge, 1866 (Araneae, Linyphiidae) from Gele Mountain, Chongqing, China
Source: Biodivers Data J. 2026 Jan 13;14:e180901. doi: 10.3897/BDJ.14.e180901 (PMC12820568; doi:10.3897/BDJ.14.e180901)
Supplement: XML Treatment for Drapetisca dentata [file BDJ.14.e180901-treatment1.xml]

<!DOCTYPE tp:taxon-treatment
  PUBLIC "-//TaxonX//DTD Taxonomic Treatment Publishing DTD v0 20100105//EN" "tax-treatment-NSO.dtd">
<tp:taxon-treatment xmlns:tp="http://www.plazi.org/taxpub"><tp:treatment-meta><mixed-citation publication-type="journal"><person-group><name><surname>Shi</surname><given-names>He-Xiong</given-names></name><name><surname>Liu</surname><given-names>Zu-Ying</given-names></name><name><surname>Irfan</surname><given-names>Muhammad</given-names></name><name><surname>Wang</surname><given-names>Lu-Yu</given-names></name></person-group><article-title>One new species of <italic><tp:taxon-name><tp:taxon-name-part taxon-name-part-type="genus" reg="Drapetisca">Drapetisca</tp:taxon-name-part></tp:taxon-name></italic> Menge, 1866 (<tp:taxon-name><tp:taxon-name-part taxon-name-part-type="order">Araneae</tp:taxon-name-part></tp:taxon-name>, <tp:taxon-name><tp:taxon-name-part taxon-name-part-type="family">Linyphiidae</tp:taxon-name-part></tp:taxon-name>) from Gele Mountain, Chongqing, China</article-title><source>Biodivers Data J</source><day>13</day><month>01</month><year>2026</year><volume>14</volume><pub-id pub-id-type="doi">10.3897/BDJ.14.e180901</pub-id></mixed-citation></tp:treatment-meta><tp:nomenclature><tp:taxon-name><object-id xmlns:xlink="http://www.w3.org/1999/xlink" content-type="arpha" xlink:type="simple">92B8A3E0-1017-5C5C-98AE-C1CB9330D9B5</object-id><tp:taxon-name-part taxon-name-part-type="genus">Drapetisca</tp:taxon-name-part> <tp:taxon-name-part taxon-name-part-type="species">dentata</tp:taxon-name-part><object-id xmlns:xlink="http://www.w3.org/1999/xlink" content-type="zoobank" xlink:type="simple" object-id-type="ZooBank">9A3EF86E-1B2B-4788-8663-159B01F884AC</object-id></tp:taxon-name><tp:taxon-status xmlns:xlink="http://www.w3.org/1999/xlink" xlink:type="simple">sp. nov.</tp:taxon-status></tp:nomenclature><tp:treatment-sec sec-type="materials"><title>Materials</title><list list-type="alpha-lower" list-content="occurrences"><list-item><p><bold>Type status:</bold> <named-content xmlns:xlink="http://www.w3.org/1999/xlink" content-type="dwc:typeStatus" xlink:type="simple">Holotype</named-content>. <bold>Occurrence:</bold> recordedBy: <named-content xmlns:xlink="http://www.w3.org/1999/xlink" content-type="dwc:recordedBy" xlink:type="simple">Luyu Wang, Muhammad Irfan, Muyan Nan, Xiangyun Zhang</named-content>; individualCount: <named-content xmlns:xlink="http://www.w3.org/1999/xlink" content-type="dwc:individualCount" xlink:type="simple">1</named-content>; sex: <named-content xmlns:xlink="http://www.w3.org/1999/xlink" content-type="dwc:sex" xlink:type="simple">Male</named-content>; lifeStage: <named-content xmlns:xlink="http://www.w3.org/1999/xlink" content-type="dwc:lifeStage" xlink:type="simple">adult</named-content>; occurrenceID: <named-content xmlns:xlink="http://www.w3.org/1999/xlink" content-type="dwc:occurrenceID" xlink:type="simple">0E944935-E5F5-5148-B35F-3713A5A73C53</named-content>; <bold>Taxon:</bold> class: <named-content xmlns:xlink="http://www.w3.org/1999/xlink" content-type="dwc:class" xlink:type="simple"><tp:taxon-name><tp:taxon-name-part taxon-name-part-type="class">Arachnida</tp:taxon-name-part></tp:taxon-name></named-content>; order: <named-content xmlns:xlink="http://www.w3.org/1999/xlink" content-type="dwc:order" xlink:type="simple"><tp:taxon-name><tp:taxon-name-part taxon-name-part-type="order">Araneae</tp:taxon-name-part></tp:taxon-name></named-content>; family: <named-content xmlns:xlink="http://www.w3.org/1999/xlink" content-type="dwc:family" xlink:type="simple"><tp:taxon-name><tp:taxon-name-part taxon-name-part-type="family">Linyphiidae</tp:taxon-name-part></tp:taxon-name></named-content>; genus: <named-content xmlns:xlink="http://www.w3.org/1999/xlink" content-type="dwc:genus" xlink:type="simple"><tp:taxon-name><tp:taxon-name-part taxon-name-part-type="genus">Drapetisca</tp:taxon-name-part></tp:taxon-name></named-content>; <bold>Location:</bold> continent: <named-content xmlns:xlink="http://www.w3.org/1999/xlink" content-type="dwc:continent" xlink:type="simple">Asia</named-content>; country: <named-content xmlns:xlink="http://www.w3.org/1999/xlink" content-type="dwc:country" xlink:type="simple">China</named-content>; stateProvince: <named-content xmlns:xlink="http://www.w3.org/1999/xlink" content-type="dwc:stateProvince" xlink:type="simple">Chongqing</named-content>; county: <named-content xmlns:xlink="http://www.w3.org/1999/xlink" content-type="dwc:county" xlink:type="simple">Shapingba District</named-content>; locality: <named-content xmlns:xlink="http://www.w3.org/1999/xlink" content-type="dwc:locality" xlink:type="simple">Gele Mountain National Forest Park</named-content>; verbatimElevation: <named-content xmlns:xlink="http://www.w3.org/1999/xlink" content-type="dwc:verbatimElevation" xlink:type="simple">590 m</named-content>; verbatimLatitude: <named-content xmlns:xlink="http://www.w3.org/1999/xlink" content-type="dwc:verbatimLatitude" xlink:type="simple">29°34′17.0520"N</named-content>; verbatimLongitude: <named-content xmlns:xlink="http://www.w3.org/1999/xlink" content-type="dwc:verbatimLongitude" xlink:type="simple">106°25′20.1960″E</named-content>; <bold>Event:</bold> samplingProtocol: <named-content xmlns:xlink="http://www.w3.org/1999/xlink" content-type="dwc:samplingProtocol" xlink:type="simple">handpicking and sieving leaf litter</named-content>; year: <named-content xmlns:xlink="http://www.w3.org/1999/xlink" content-type="dwc:year" xlink:type="simple">2025</named-content>; month: <named-content xmlns:xlink="http://www.w3.org/1999/xlink" content-type="dwc:month" xlink:type="simple">1</named-content>; day: <named-content xmlns:xlink="http://www.w3.org/1999/xlink" content-type="dwc:day" xlink:type="simple">5</named-content>; habitat: <named-content xmlns:xlink="http://www.w3.org/1999/xlink" content-type="dwc:habitat" xlink:type="simple">subtropical evergreen broad-leaved forests</named-content>; <bold>Record Level:</bold> institutionID: <named-content xmlns:xlink="http://www.w3.org/1999/xlink" content-type="dwc:institutionID" xlink:type="simple">SWUC-T-LIN-41-01</named-content></p></list-item><list-item><p><bold>Type status:</bold> <named-content xmlns:xlink="http://www.w3.org/1999/xlink" content-type="dwc:typeStatus" xlink:type="simple">Paratype</named-content>. <bold>Occurrence:</bold> recordedBy: <named-content xmlns:xlink="http://www.w3.org/1999/xlink" content-type="dwc:recordedBy" xlink:type="simple">Luyu Wang, Muhammad Irfan, Muyan Nan, Xiangyun Zhang</named-content>; sex: <named-content xmlns:xlink="http://www.w3.org/1999/xlink" content-type="dwc:sex" xlink:type="simple">1 Male, 3 females</named-content>; lifeStage: <named-content xmlns:xlink="http://www.w3.org/1999/xlink" content-type="dwc:lifeStage" xlink:type="simple">adult</named-content>; occurrenceID: <named-content xmlns:xlink="http://www.w3.org/1999/xlink" content-type="dwc:occurrenceID" xlink:type="simple">5279D48B-D4ED-5B17-AFE7-E24F79004BE8</named-content>; <bold>Taxon:</bold> class: <named-content xmlns:xlink="http://www.w3.org/1999/xlink" content-type="dwc:class" xlink:type="simple"><tp:taxon-name><tp:taxon-name-part taxon-name-part-type="class">Arachnida</tp:taxon-name-part></tp:taxon-name></named-content>; order: <named-content xmlns:xlink="http://www.w3.org/1999/xlink" content-type="dwc:order" xlink:type="simple"><tp:taxon-name><tp:taxon-name-part taxon-name-part-type="order">Araneae</tp:taxon-name-part></tp:taxon-name></named-content>; family: <named-content xmlns:xlink="http://www.w3.org/1999/xlink" content-type="dwc:family" xlink:type="simple"><tp:taxon-name><tp:taxon-name-part taxon-name-part-type="family">Linyphiidae</tp:taxon-name-part></tp:taxon-name></named-content>; genus: <named-content xmlns:xlink="http://www.w3.org/1999/xlink" content-type="dwc:genus" xlink:type="simple"><tp:taxon-name><tp:taxon-name-part taxon-name-part-type="genus">Drapetisca</tp:taxon-name-part></tp:taxon-name></named-content>; <bold>Location:</bold> continent: <named-content xmlns:xlink="http://www.w3.org/1999/xlink" content-type="dwc:continent" xlink:type="simple">Asia</named-content>; country: <named-content xmlns:xlink="http://www.w3.org/1999/xlink" content-type="dwc:country" xlink:type="simple">China</named-content>; stateProvince: <named-content xmlns:xlink="http://www.w3.org/1999/xlink" content-type="dwc:stateProvince" xlink:type="simple">Chongqing</named-content>; county: <named-content xmlns:xlink="http://www.w3.org/1999/xlink" content-type="dwc:county" xlink:type="simple">Shapingba District</named-content>; locality: <named-content xmlns:xlink="http://www.w3.org/1999/xlink" content-type="dwc:locality" xlink:type="simple">Gele Mountain National Forest Park</named-content>; verbatimElevation: <named-content xmlns:xlink="http://www.w3.org/1999/xlink" content-type="dwc:verbatimElevation" xlink:type="simple">590 m</named-content>; verbatimLatitude: <named-content xmlns:xlink="http://www.w3.org/1999/xlink" content-type="dwc:verbatimLatitude" xlink:type="simple">29°34′17.0520"N</named-content>; verbatimLongitude: <named-content xmlns:xlink="http://www.w3.org/1999/xlink" content-type="dwc:verbatimLongitude" xlink:type="simple">106°25′20.1960″E</named-content>; <bold>Event:</bold> samplingProtocol: <named-content xmlns:xlink="http://www.w3.org/1999/xlink" content-type="dwc:samplingProtocol" xlink:type="simple">handpicking and sieving leaf litter</named-content>; year: <named-content xmlns:xlink="http://www.w3.org/1999/xlink" content-type="dwc:year" xlink:type="simple">2025</named-content>; month: <named-content xmlns:xlink="http://www.w3.org/1999/xlink" content-type="dwc:month" xlink:type="simple">1</named-content>; day: <named-content xmlns:xlink="http://www.w3.org/1999/xlink" content-type="dwc:day" xlink:type="simple">5</named-content>; habitat: <named-content xmlns:xlink="http://www.w3.org/1999/xlink" content-type="dwc:habitat" xlink:type="simple">subtropical evergreen broad-leaved forests</named-content>; <bold>Record Level:</bold> institutionID: <named-content xmlns:xlink="http://www.w3.org/1999/xlink" content-type="dwc:institutionID" xlink:type="simple">SWUC-T-LIN-41-02~05</named-content></p></list-item></list></tp:treatment-sec><tp:treatment-sec sec-type="Description"><title>Description</title><p><bold>Male</bold> (holotype, SWUC-T-LIN-41-01, Fig. <xref ref-type="fig" rid="F13700480">1</xref>A, B): Total length: 2.38. Carapace 1.13 long, 0.96 wide, yellowish grey, fovea, cervical and radial grooves distinct (Fig. <xref ref-type="fig" rid="F13700480">1</xref>A, B). Clypeus 0.24 high. Chelicerae with 1 promarginal and 1 retromarginal tooth. AER recurved, PER slightly recurved and wider. Sternum as long as wide, dark brown, with microsetae. Eye sizes and interdistances: AME 0.06, ALE 0.10, PME 0.08, PLE 0.09, AME–AME 0.04, PME–PME 0.06, AME–ALE, 0.05, PME–PLE 0.06, AME–PME 0.09, ALE–ALE 0.37, PLE–PLE 0.41, ALE–PLE 0.01. Length of legs: I 5.56 (1.49, 0.37, 1.44, 1.45, 0.81), II 4.94 (1.31, 0.34, 1.25, 1.26, 0.78), III 3.69 (1.03, 0.31, 0.87, 0.92, 0.56), IV 5.33 (1.33, 0.28, 1.22, 1.24, 1.26). Tibial spine formula: 2-2-2-2. TmI 0.56 and TmIV present. Opisthosoma 1.42 long, 0.86 wide, oval, dorsally with a distinct black pattern with white patches; ventral side blackish brown (Fig. <xref ref-type="fig" rid="F13700480">1</xref>A, B).</p><p><bold>Palp</bold> (Fig. <xref ref-type="fig" rid="F13700472">2</xref>A–D). Femur unmodified, 2 times longer than both patella and tibia. Patella shorter than tibia, ventrally grooved, with dorsal spine. Tibia conical, ventrally with outgrowth; with 2 retrolateral and 1 dorsal trichobothria. Cymbium unmodified, retrolateral margin with a shallow depression at the base, retrolateral margin protruding towards subtegulum; paracymbium (PC) basal part wider than long, with thick spines, distal arm with a small projection at the center, tip with blunt end (Fig. <xref ref-type="fig" rid="F13700472">2</xref>B). Pithook (PH) bifurcated, apical end membranous. Radix (R) longer than wide with Fickert’s gland (fg) (Fig. <xref ref-type="fig" rid="F13700472">2</xref>A); terminal apophysis (TA) sclerotized, apical end curved, ventral surface ridged (Fig. <xref ref-type="fig" rid="F13700472">2</xref>A, D); lamella characteristica (LC) longer than wide, tip hook-shaped, apical part enclosed in a membranous sheet, extending forward (Fig. Fig. <xref ref-type="fig" rid="F13700472">2</xref>A, B, D); embolus (E) longer than wide, embolus proper (EP) short with pointed tip; attached with hammer-shaped thumb (TH) (Fig. <xref ref-type="fig" rid="F13700472">2</xref>A, B, D).</p><p><bold>Female</bold> (paratype, SWUC-T-LIN-41-02, Fig. <xref ref-type="fig" rid="F13700480">1</xref>C, D): Total length: 2.49. Carapace 0.98 long, 0.83 wide, cephalic region slightly elevated, yellowish grey, fovea, cervical and radial grooves distinct (Fig. <xref ref-type="fig" rid="F13700480">1</xref>C, D). Clypeus 0.19 high. Chelicerae with 4 promarginal and 4 retromarginal teeth. Sternum longer than wide, black with light patches and microsetae. Eyes: AER recurved, PER slightly recurved and wider. Eye sizes and interdistances: AME 0.05, ALE 0.09, PME 0.07, PLE 0.09, AME–AME 0.03, PME–PME 0.07, AME–ALE, 0.05, PME–PLE 0.06, AME–PME 0.10, ALE–ALE 0.37, PLE–PLE 0.39, ALE–PLE 0.01. Legs with annuli. Length of legs: I 4.57 (1.23, 0.34, 1.19, 1.08, 0.73), II 4.06 (1.12, 0.32, 0.94, 1.02, 0.66), III 3.19 (0.91, 0.25, 0.71, 0.74, 0.58), IV 4.12 (1.13, 1.23, 1.03, 0.61). Tibial spine formula: 2-2-2-2. TmI 0.58 and TmIV present. Opisthosoma 1.69 long, 1.13 wide, all other characters same as in male, except darker in color (Fig. <xref ref-type="fig" rid="F13700480">1</xref>C, D).</p><p><bold>Epigyne</bold> (Fig. <xref ref-type="fig" rid="F13700474">3</xref>A–D). Protruding, ventral plate posteriorly longer than wide, distal end drop-shaped with distinct depression, lateral pockets (LP) indistinct, entrance groove (EG) present laterally (Fig. <xref ref-type="fig" rid="F13700474">3</xref>C, D); posterior median plate (PMP) small, somewhat rectangular (Fig. <xref ref-type="fig" rid="F13700474">3</xref>D). Spermathecae (S) 9-shaped, present antero-laterally (Fig. <xref ref-type="fig" rid="F13700474">3</xref>D).</p></tp:treatment-sec><tp:treatment-sec sec-type="Diagnosis"><title>Diagnosis</title><p><italic><tp:taxon-name><tp:taxon-name-part taxon-name-part-type="genus" reg="Drapetisca">Drapetisca</tp:taxon-name-part> <tp:taxon-name-part taxon-name-part-type="species" reg="dentata">dentata</tp:taxon-name-part></tp:taxon-name></italic> sp. nov. resembles <italic><tp:taxon-name><tp:taxon-name-part taxon-name-part-type="genus" reg="Drapetisca">D.</tp:taxon-name-part> <tp:taxon-name-part taxon-name-part-type="species" reg="socialis">socialis</tp:taxon-name-part></tp:taxon-name></italic> (Sundevall, 1833) in having the similar paracymbium in male palp and epigyne with similar morphology (Fig. <xref ref-type="fig" rid="F13700472">2</xref>A–D; <xref ref-type="bibr" rid="B13787165">Locket and Millidge 1953</xref>, fig. 222A–B, E, H), but can be distinguished by the lamella characteristica hook-shaped, distal end with a tooth in retrolateral view in <italic><tp:taxon-name><tp:taxon-name-part taxon-name-part-type="genus" reg="Drapetisca">D.</tp:taxon-name-part> <tp:taxon-name-part taxon-name-part-type="species" reg="dentata">dentata</tp:taxon-name-part></tp:taxon-name></italic> sp. nov. (Fig. <xref ref-type="fig" rid="F13700472">2</xref>; vs. strongly curved, tip with 4 branches in <italic><tp:taxon-name><tp:taxon-name-part taxon-name-part-type="genus" reg="Drapetisca">D.</tp:taxon-name-part> <tp:taxon-name-part taxon-name-part-type="species" reg="socialis">socialis</tp:taxon-name-part></tp:taxon-name></italic>); proximal cymbial apophysis absent in both <italic><tp:taxon-name><tp:taxon-name-part taxon-name-part-type="genus" reg="Drapetisca">D.</tp:taxon-name-part> <tp:taxon-name-part taxon-name-part-type="species" reg="dentata">dentata</tp:taxon-name-part></tp:taxon-name></italic> sp. nov. (Fig. <xref ref-type="fig" rid="F13700472">2</xref>C; vs. present in <italic><tp:taxon-name><tp:taxon-name-part taxon-name-part-type="genus" reg="Drapetisca">D.</tp:taxon-name-part> <tp:taxon-name-part taxon-name-part-type="species" reg="socialis">socialis</tp:taxon-name-part></tp:taxon-name></italic>). The female can be distinguished by the posterior part of the ventral plate drop-shaped, with a depression at the apex in ventral view in <italic><tp:taxon-name><tp:taxon-name-part taxon-name-part-type="genus" reg="Drapetisca">D.</tp:taxon-name-part> <tp:taxon-name-part taxon-name-part-type="species" reg="dentata">dentata</tp:taxon-name-part></tp:taxon-name></italic> sp. nov. (Fig. <xref ref-type="fig" rid="F13700474">3</xref>A–D; vs. somewhat rectangular in <italic><tp:taxon-name><tp:taxon-name-part taxon-name-part-type="genus" reg="Drapetisca">D.</tp:taxon-name-part> <tp:taxon-name-part taxon-name-part-type="species" reg="socialis">socialis</tp:taxon-name-part></tp:taxon-name></italic>).</p></tp:treatment-sec><tp:treatment-sec sec-type="Etymology"><title>Etymology</title><p>The specific epithet is derived from the Latin adjective “<italic>dentatus</italic>,” meaning “toothed,” and referring to the distal part of the lamella characteristica apically with a tooth.</p></tp:treatment-sec><tp:treatment-sec sec-type="Distribution"><title>Distribution</title><p>Known only from the type locality (Fig. <xref ref-type="fig" rid="F13700482">4</xref>).</p></tp:treatment-sec><tp:treatment-sec><!--Section generated to contain objects referenced in tp:taxon-treatment.--><fig id="F13700480" position="float" orientation="portrait"><object-id xmlns:xlink="http://www.w3.org/1999/xlink" content-type="arpha" xlink:type="simple">D44A2017-AC79-5D6B-84CF-27797383C5D3</object-id><object-id xmlns:xlink="http://www.w3.org/1999/xlink" content-type="doi" xlink:type="simple">10.3897/BDJ.14.e180901.figure2</object-id><label>Figure 1.</label><caption><p><italic><tp:taxon-name><tp:taxon-name-part taxon-name-part-type="genus" reg="Drapetisca">Drapetisca</tp:taxon-name-part> <tp:taxon-name-part taxon-name-part-type="species" reg="dentata">dentata</tp:taxon-name-part></tp:taxon-name></italic> sp. nov., male holotype (A, B) and female paratype (C, D). <bold>A</bold>, <bold>C</bold> Habitus, dorsal view <bold>B, D</bold> Habitus, ventral view.</p></caption><graphic xmlns:xlink="http://www.w3.org/1999/xlink" xlink:href="bdj-14-e180901-g001.jpg" position="float" id="oo_1467196.jpg" orientation="portrait" xlink:type="simple"><uri content-type="original_file" xlink:type="simple">https://binary.pensoft.net/fig/1467196</uri></graphic></fig><fig id="F13700472" position="float" orientation="portrait"><object-id xmlns:xlink="http://www.w3.org/1999/xlink" content-type="arpha" xlink:type="simple">57DD7791-4D24-5132-81AD-1820B63F4795</object-id><object-id xmlns:xlink="http://www.w3.org/1999/xlink" content-type="doi" xlink:type="simple">10.3897/BDJ.14.e180901.figure4</object-id><label>Figure 2.</label><caption><p><italic><tp:taxon-name><tp:taxon-name-part taxon-name-part-type="genus" reg="Drapetisca">Drapetisca</tp:taxon-name-part> <tp:taxon-name-part taxon-name-part-type="species" reg="dentata">dentata</tp:taxon-name-part></tp:taxon-name></italic> sp. nov., male holotype. <bold>A</bold> Palp, prolateral view <bold>B</bold> Palp, retrolateral view <bold>C</bold> Palp, dorsal view <bold>D</bold> Palp, ventral view. Abbreviations: E—embolus; EP—embolus proper; fg—Fickert’s gland; LC—lamella characteristica; MM—median membrane; PC—paracymbium; R—radix; ST—subtegulum; T—tegulum; TA—terminal apophysis; TH—thumb.</p></caption><graphic xmlns:xlink="http://www.w3.org/1999/xlink" xlink:href="bdj-14-e180901-g002.jpg" position="float" id="oo_1467194.jpg" orientation="portrait" xlink:type="simple"><uri content-type="original_file" xlink:type="simple">https://binary.pensoft.net/fig/1467194</uri></graphic></fig><fig id="F13700474" position="float" orientation="portrait"><object-id xmlns:xlink="http://www.w3.org/1999/xlink" content-type="arpha" xlink:type="simple">67FDE7B9-EA05-562C-8044-C74A7FDF5BE2</object-id><object-id xmlns:xlink="http://www.w3.org/1999/xlink" content-type="doi" xlink:type="simple">10.3897/BDJ.14.e180901.figure4</object-id><label>Figure 3.</label><caption><p><italic><tp:taxon-name><tp:taxon-name-part taxon-name-part-type="genus" reg="Drapetisca">Drapetisca</tp:taxon-name-part> <tp:taxon-name-part taxon-name-part-type="species" reg="dentata">dentata</tp:taxon-name-part></tp:taxon-name></italic> sp. nov., female paratype. <bold>A, C</bold> Epigyne, ventral view <bold>B</bold> Epigyne, lateral view <bold>D</bold> Epigyne, dorsal view. Abbreviations: EG —entrance groove; LP—lateral pocket; PMP—posterior median plate; S—spermatheca; VP—ventral plate.</p></caption><graphic xmlns:xlink="http://www.w3.org/1999/xlink" xlink:href="bdj-14-e180901-g003.jpg" position="float" id="oo_1499163.jpg" orientation="portrait" xlink:type="simple"><uri content-type="original_file" xlink:type="simple">https://binary.pensoft.net/fig/1499163</uri></graphic></fig><fig id="F13700482" position="float" orientation="portrait"><object-id xmlns:xlink="http://www.w3.org/1999/xlink" content-type="arpha" xlink:type="simple">7445D37C-3D33-58A9-BF44-7B3438196F9C</object-id><object-id xmlns:xlink="http://www.w3.org/1999/xlink" content-type="doi" xlink:type="simple">10.3897/BDJ.14.e180901.figure2</object-id><label>Figure 4.</label><caption><p>Distribution of <italic><tp:taxon-name><tp:taxon-name-part taxon-name-part-type="genus" reg="Drapetisca">Drapetisca</tp:taxon-name-part> <tp:taxon-name-part taxon-name-part-type="species" reg="dentata">dentata</tp:taxon-name-part></tp:taxon-name></italic> in Gele Mountain, Chongqing.</p></caption><graphic xmlns:xlink="http://www.w3.org/1999/xlink" xlink:href="bdj-14-e180901-g004.jpg" position="float" id="oo_1467197.jpg" orientation="portrait" xlink:type="simple"><uri content-type="original_file" xlink:type="simple">https://binary.pensoft.net/fig/1467197</uri></graphic></fig></tp:treatment-sec><ref-list><ref id="B13787165"><element-citation xmlns:xlink="http://www.w3.org/1999/xlink" publication-type="book" xlink:type="simple"><person-group person-group-type="author"><name name-style="western"><surname>Locket</surname><given-names>G. H.</given-names></name><name name-style="western"><surname>Millidge</surname><given-names>A. F.</given-names></name></person-group><year>1953</year><source>British spiders</source><volume>II</volume><publisher-name>Ray Society</publisher-name></element-citation></ref></ref-list></tp:taxon-treatment>
